# Supplementary material for: An Approach to the Optimization of Ba-Mn-Cu Perovskites as Catalysts for CO Oxidation: The Role of Cerium
Source: Nanomaterials (Basel). 2025 Sep 25;15(19):1467. doi: 10.3390/nano15191467 (PMC12525801; doi:10.3390/nano15191467)
Supplement: Supplementary file 1 [file nanomaterials-15-01467-s001.zip]

Archive with 1 entries (1 files):
- nanomaterials-3764701-supplementary.pdf
